# Supplementary material for: The Associations between Exposure to Multiple Heavy Metals and Total Immunoglobulin E in U.S. Adults
Source: Toxics. 2024 Jan 30;12(2):116. doi: 10.3390/toxics12020116 (PMC10891582; doi:10.3390/toxics12020116)
Supplement: Supplementary file 1 [file toxics-12-00116-s001.zip]

Archive with 1 entries (1 files):
- toxics-2821609-supplementary.pdf
